# Supplementary material for: Untangling SNP Variations within CYP2D6 Gene in Croatian Roma
Source: J Pers Med. 2022 Feb 28;12(3):374. doi: 10.3390/jpm12030374 (PMC8951754; doi:10.3390/jpm12030374)
Supplement: Supplementary file 1 [file jpm-12-00374-s001.zip › Table S3.xlsx]

## Sheet: Sheet 1
Supp. Table 3 - Worldwide frequencies of most frequent star allels in Roma population
	*1			*2			*4			*10			*39			*41
Population	average	min	max	average	min	max	average	min	max	average	min	max	average	min	max	average	min	max
African Americans*	33.9424	30.6	33.9678	12.8452	4.2	28.7	5.9339	3.86	8	3.83401	2.7	7.5	n/a	n/a	n/a	11.2073	1.84	14.9
Africa*	32.7239	6.75	56.1	20.4321	10.6	40	3.66484	0.9	7.07	6.28454	2.53	19.23	0.688468	0	1.6	9.01243	1.44	25.3
Americas*	48.021	10.29	73.5	23.5401	6.1	41	10.904	0.2	24	3.15526	0	12.45	0.723404	0	0.8	4.30969	0	13.47
East Asia*	36.8568	17.5	93.79	11.8773	7.65	42.71	0.583109	0	4.35	42.1788	8.6	64.1	0.620156	0	1.18	2.43146	0	6.54
Europe*	38.0839	18.5	65.79	24.9025	10.53	40.63	18.8065	8.1	33.4	2.19618	0.38	8	4.56097	0	14.6	8.51289	2.7	12.4
Middle East*	35.2351	27.65	49	19.3307	9	32	8.1311	3.5	12.5	3.39513	0.7	9	2.68444	0	4	17.0832	15.2	29
Oceania*	76.0133	60	85.4	2.20489	0	3.8	1.35667	0	3	1.21022	0	3	0	0	0	0	0	0
South/Central Asia*	50.9025	39.6	84.2	31.5554	12.5	38.3	9.07879	2.8	18.44	13.5921	3.8	57.7	0.2			9.96445	0	12.5
Croatian Roma	33.8	26.6	37.3	23.76	18.26	27.75	20.73	16.27	25.53	6.22	3.91	10.04	1.5544			14.04	6.22	18.45
Balkan	25.9067			25.3886			24.8705			3.10881			1.5544			16.5803
Baranja	35.8974			17.9487			20.5128			5.12821			0.42735			18.3761
Medjimurje	36.4486			27.1028			15.8879			9.81308			2.33645			6.07477
*Data from Geadigk et al. 2017 with pondered average values
