# Supplementary material for: Untangling SNP Variations within CYP2D6 Gene in Croatian Roma
Source: J Pers Med. 2022 Feb 28;12(3):374. doi: 10.3390/jpm12030374 (PMC8951754; doi:10.3390/jpm12030374)
Supplement: Supplementary file 1 [file jpm-12-00374-s001.zip › Table S1.xlsx]

## Sheet: Sheet1
Supp. Table 1	Major and minor allele frequencies of polymorphic loci in East Asian, South Asian, European and Croatian Roma populations
										CROATIAN ROMA
Position at Chr22 (GRCh38.p13)	dbSNP ID	REF	ALT	EAST ASIAN minor	EAST ASIAN major	SOUTH ASIAN minor	SOUTH ASIAN major	EUROPEAN* minor	EUROPEAN* major	Balkan minor	Balkan major	Medjimurje minor	Medjimurje major	Baranja minor	Baranja major
42126611	rs1135840	G	C	0.6895	0.3105	0.5517	0.4483	0.5588	0.4412	0.7194	0.2806	0.6121	0.3879	0.6379	0.3621
42126963	rs28371732	G	A	0	1	0.00209	0.99791	0.0072	0.9928	0	1	0.0048	0.9952	0	1
42127001	rs4987144	C	T	0.14	0.86	0.3725	0.6275	0.3263	0.6737	0.3265	0.6735	0.287	0.713	0.3162	0.6838
42127207	rs28371730	G	A	0.1463	0.8537	0.3806	0.6194	0.332	0.668	0.3673	0.6327	0.3519	0.6481	0.3675	0.6325
42127209	rs2004511	A	G	0.5542	0.4458	0.1714	0.8286	0.2268	0.7732	0.3673	0.6327	0.4028	0.5972	0.3376	0.6624
42127246	rs1269631565	T	TT	0	1	0.001042	0.998958	0.0002504	0.99975	0.0204	0.9796	0.1019	0.8981	0.047	0.953
42127307	rs867985262	G	A	0	1	0	1	0	1	0	1	0.0046	0.9954	0	1
42127313	rs79596243	A	G	0	1	0.001083	0.998917	0.0003609	0.999639	0	1	0.0046	0.9954	0	1
42127356	rs28371729	C	A	0.0001933	0.999807	0.003758	0.996242	0.02986	0.97014	0.0102	0.9898	0.0046	0.9954	0.0043	0.9957
42127398	rs28578778	T	C	0	1	0.0142	0.9858	0.01106	0.98894	0	1	0	1	0.0043	0.9957
42127407	rs1985842	A	C	0.7039	0.2961	0.5537	0.4463	0.5599	0.4401	0.7143	0.2857	0.6157	0.3843	0.641	0.359
42127612	rs200335621	C	T	0	1	0	1	4.421e-05	0.999956	0.0102	0.9898	0.0093	0.9907	0.0427	0.9573
42127631	rs141009491	G	C	0	1	0	1	0.0004274	0.999573	0	1	0	1	0.0043	0.9957
42127803	rs28371725	G	A	0.03304	0.96696	0.1261	0.8739	0.0955	0.9045	0.1648	0.8352	0.0728	0.9272	0.1858	0.8142
42127941	rs16947	C	T	0.149	0.851	0.3807	0.6193	0.3347	0.6653	0.4278	0.5722	0.3252	0.6748	0.3784	0.6216
42128177-42128179	rs762158210	GAGAA	GA	0	1	0.000214	0.999786	0	1	0.0145	0.9855	0	1	0	1
42128242	rs35742686	CAG	CG	0	1	0.001673	0.998327	0.01698	0.98302	0.0054	0.9946	0	1	0	1
42128308	rs28371717	G	T	0	1	0.004211	0.995789	0.01289	0.98711	0	1	0	1	0.0043	0.9957
42128321	rs17002852	T	C	0.000195	0.999805	0.01374	0.98626	0.007917	0.992083	0.0357	0.9643	0	1	0.0598	0.9402
42128694	rs2267447	A	G	0.5514	0.4486	0.1701	0.8299	0.2222	0.7778	0.2755	0.7245	0.2268	0.7732	0.2521	0.7479
42128945	rs3892097	G	A	0.006778	0.993222	0.1081	0.8919	0.1986	0.8014	0.2449	0.7551	0.1574	0.8426	0.2051	0.7949
42129042	rs1135824	A	G	0	1	0.0006274	0.999373	0.0001923	0.999808	0.0306	0.9694	0	1	0	1
42129130	rs1058164	G	C	0.6898	0.3102	0.5542	0.4458	0.5525	0.4475	0.7143	0.2857	0.6111	0.3889	0.641	0.359
42129351	rs376056664	T	C	0	1	0	1	0.0004125	0.999587	0.0052	0.9948	0	1	0	1
42129498	rs189736703	G	A	0	1	0.001247	0.998753	0.003949	0.996051	0	1	0	1	0.0043	0.9957
42129623	rs1081004	G	A	0	1	0.01125	0.98875	0.07086	0.92914	0.0256	0.9744	0.037	0.963	0.0513	0.9487
42129722	rs368389952	G	A	0	1	0.002919	0.997081	0.0002653	0.999735	0.0918	0.9082	0	1	0	1
42129754	rs1081003	C	T	0.5368	0.4632	0.07797	0.92203	0.02541	0.97459	0.0204	0.9796	0.0556	0.9444	0.0129	0.9871
42129796	rs28371705	C	G	0.004079	0.995921	0.08887	0.91113	0.1945	0.8055	0.0357	0.9643	0	1	0.0086	0.9914
42129809	rs28371704	A	G	0.002918	0.997082	0.08658	0.91342	0.1925	0.8075	0.0309	0.9691	0	1	0.0086	0.9914
42129819	rs28371703	C	A	0.002915	0.997085	0.08617	0.91383	0.1918	0.8082	0	1	0	1	0.0043	0.9957
42130522	rs29001678	C	T	0.001191	0.998809	0.01923	0.98077	0.03421	0.96579	0.0122	0.9878	0.0103	0.9897	0.0297	0.9703
42130547	rs1081000	A	G	0.02014	0.97986	0.09379	0.90621	0.08663	0.91337	0.0567	0.9433	0	1	0.0085	0.9915
42130692	rs1065852	C	T	0.5413	0.4587	0.1681	0.8319	0.2225	0.7775	0.2806	0.7194	0.2315	0.7685	0.2607	0.7393
42130710	rs138100349	C	T	0.0001942	0.999806	0.0002092	0.999791	0.002892	0.997108	0.0051	0.9949	0.0093	0.9907	0.0128	0.9872
42130761	rs769258	G	A	0.002707	0.997293	0.007513	0.992487	0.06113	0.93887	0.0153	0.9847	0	1	0.0085	0.9915
42130993	rs372204775	G	A	0.0001957	0.999804	0.02506	0.97494	0.0004609	0.999539	0.0103	0.9897	0.0417	0.9583	0.0256	0.9744
42131145	rs530422334	A	G	0.0001947	0.999805	0.000631	0.999369	0.0002514	0.999749	0	1	0.0324	0.9676	0.0171	0.9829
42131156	rs1080992	G	A	0.0001939	0.999806	0.001465	0.998535	0.0135	0.9865	0	1	0.0093	0.9907	0	1
42131188	rs769811346	G	T	0	1	0	1	0.00031	0.99969	0	1	0	1	0.0043	0.9957
42131189	rs374672076	G	C	0.001022	0.998978	0.000435	0.999565	0.0008771	0.999123	0.0867	0.9133	0.0463	0.9537	0.0726	0.9274
42131222	rs566383351	C	T	0	1	0.0002103	0.99979	0.0003545	0.999645	0.1582	0.8418	0.1065	0.8935	0.1368	0.8632
Source of allele frequncy data: gnomAD (https://gnomad.broadinstitute.org)
* allele frequencies without Finish population
