# Supplementary material for: Untangling SNP Variations within CYP2D6 Gene in Croatian Roma
Source: J Pers Med. 2022 Feb 28;12(3):374. doi: 10.3390/jpm12030374 (PMC8951754; doi:10.3390/jpm12030374)
Supplement: Supplementary file 1 [file jpm-12-00374-s001.zip › Table S2.xlsx]

## Sheet: Sheet1
Supp. Table 2 CYP2D6 haplotype list
		dbSNP ID	rs1135840	rs4987144	rs28371730	rs2004511	rs28371729	rs1985842	rs200335621	rs28371725	rs16947	rs17002852	rs2267447	rs3892097	rs1135824	rs1058164	rs1081004	rs368389952	rs1081003	rs28371705	rs28371704	rs29001678	rs1081000	rs1065852	rs138100349	rs769258	rs372204775	rs530422334	rs374672076	rs566383351
Haplotype ID	star alellel	HGVS name	9200G>C	8810C>T	8604G>A	8602A>G	8455C>A	8404A>C	8199C>T	8008G>A	7870C>T	7490T>C	7117A>G	6866G>A	6769A>G	6681G>C	6188G>A	6089G>A	6057C>T	6015C>G	6002A>G	5289C>T	5264A>G	5119C>T	5101C>T	5050G>A	4818G>A	4666A>G	4622G>C	4589C>T	Balkan Roma	Baranja Roma	Medjimurje Roma	Combined
Hap1	*1		G	C	G	A	C	A	C	G	C	T	A	G	A	G	G	G	C	C	A	C	A	C	C	G	G	A	G	T	3	0	0	3
Hap2	*1		G	C	G	A	C	A	C	G	C	T	A	G	A	G	G	A	C	C	A	C	A	C	C	G	G	A	G	C	9	0	0	9
Hap3	*1		G	C	G	A	C	A	C	G	C	T	A	G	A	G	G	A	C	C	A	C	A	C	C	G	G	A	G	T	1	0	0	1
Hap4	*1		G	C	G	A	C	A	C	G	C	T	A	G	A	C	G	G	C	C	A	C	A	C	C	G	G	A	G	T	0	1	0	1
Hap5	*1		G	C	G	A	C	A	C	G	C	T	A	G	A	G	G	G	C	C	A	C	A	C	C	G	G	G	G	C	0	1	0	1
Hap6	*1		G	C	G	A	C	A	C	G	C	T	A	G	A	G	G	G	C	C	A	T	A	C	C	G	G	A	G	C	0	3	0	3
Hap7	*1		G	C	G	A	C	A	C	G	C	T	A	G	A	G	A	G	C	C	A	C	A	C	C	G	G	A	G	T	0	1	0	1
Hap8	*1		G	C	G	G	C	C	C	G	C	T	A	G	A	G	G	G	C	C	A	C	A	C	C	G	G	A	G	C	0	1	0	1
Hap9	*1		G	C	G	A	C	A	C	G	C	T	A	G	A	G	G	G	C	C	A	C	A	C	C	G	G	A	G	C	26	55	43	124
Hap10	*1		G	C	G	A	C	A	C	G	C	T	A	G	A	G	G	G	C	C	A	C	A	C	C	G	G	A	C	C	0	0	1	1
Hap11	*1		G	C	G	A	C	A	C	G	C	T	A	G	A	G	A	G	C	C	A	C	A	C	C	G	G	A	G	C	1	6	3	10
Hap12	*1		G	C	G	G	C	A	C	G	C	T	A	G	A	G	G	G	C	C	A	C	A	C	C	G	G	A	G	C	4	14	28	46
Hap13	*1		G	C	G	G	C	A	C	G	C	T	A	G	A	G	G	G	C	C	A	C	A	C	C	G	G	A	G	T	6	1	2	9
Hap14	*1		G	C	G	G	C	A	C	G	C	T	A	G	A	G	G	G	C	C	A	T	A	C	C	G	G	A	G	C	0	1	1	2
Hap15	*2		C	C	G	A	C	C	C	G	T	T	A	G	A	C	G	G	C	C	A	C	A	C	C	G	G	A	G	C	1	0	0	1
Hap16	*2		C	C	G	G	C	C	C	G	T	T	A	G	A	C	G	G	C	C	A	C	A	C	C	G	G	A	G	C	2	0	0	2
Hap17	*2		C	C	G	A	C	C	C	G	T	T	A	G	A	C	G	G	C	C	A	C	A	C	C	G	G	A	G	T	5	0	0	5
Hap18	*2		C	T	A	G	C	C	C	G	T	T	A	G	A	C	G	G	C	C	A	C	A	C	C	G	G	A	G	C	1	0	0	1
Hap19	*2		C	C	G	A	C	A	C	G	T	T	A	G	A	G	G	A	C	C	A	C	A	C	C	G	G	A	G	C	1	0	0	1
Hap20	*2		C	T	A	A	C	C	C	G	T	T	A	G	A	C	G	A	C	C	A	C	A	C	C	A	G	A	G	C	1	0	0	1
Hap21	*2		C	C	A	A	C	C	C	G	T	T	A	G	A	C	G	G	C	C	A	T	A	C	C	G	G	A	G	C	0	1	0	1
Hap22	*2		C	T	G	A	C	C	C	G	T	T	A	G	A	C	G	G	C	C	A	C	A	C	C	G	G	A	G	T	0	1	0	1
Hap23	*2		C	T	A	A	C	C	C	G	T	T	A	G	A	C	G	G	C	C	A	C	A	C	C	G	A	A	G	C	0	1	0	1
Hap24	*2		C	T	A	A	C	C	C	G	T	T	A	G	A	C	G	G	C	C	A	C	G	C	C	G	G	A	G	T	5	1	0	6
Hap25	*2		C	C	A	A	C	C	C	G	T	T	A	G	A	C	G	G	C	C	A	C	A	C	C	G	G	A	G	C	6	3	10	19
Hap26	*2		C	C	A	A	C	C	C	G	T	T	A	G	A	C	G	G	C	C	A	C	A	C	C	G	G	A	G	T	0	0	2	2
Hap27	*2		C	T	A	A	C	C	C	G	T	T	A	G	A	C	G	G	C	C	A	C	A	C	C	G	G	A	G	C	21	21	26	68
Hap28	*2		C	T	A	A	C	C	C	G	T	T	A	G	A	C	G	G	C	C	A	C	A	C	C	G	G	A	G	T	6	14	17	37
Hap29	*2		C	T	A	A	C	C	C	G	T	T	A	G	A	G	G	G	C	C	A	C	A	C	C	G	G	A	G	C	0	0	1	1
Hap30	*2		C	T	A	A	C	C	C	A	T	T	A	G	A	C	G	G	C	C	A	C	A	C	C	G	G	G	G	T	0	0	1	1
Hap31	*2		C	T	A	A	A	C	C	G	T	T	A	G	A	C	G	G	C	C	A	C	A	C	C	G	G	A	G	C	0	0	1	1
Hap32	*4		C	C	G	G	C	C	C	G	C	T	G	A	A	C	G	A	C	C	A	C	A	T	C	G	G	A	G	C	3	0	0	3
Hap33	*4		C	C	G	G	C	C	C	G	C	T	G	A	A	C	G	A	C	C	A	C	A	T	C	G	G	A	C	C	2	0	0	2
Hap34	*4		C	C	G	G	C	C	C	G	C	T	G	A	G	C	G	G	C	C	A	C	A	T	C	G	G	A	G	C	1	0	0	1
Hap35	*4		C	C	G	G	C	C	C	G	C	T	G	A	G	C	G	G	C	C	A	C	A	T	C	G	G	A	C	C	5	0	0	5
Hap36	*4		C	C	G	G	A	C	C	G	C	T	G	A	A	C	G	G	C	C	A	C	A	T	C	G	G	A	C	C	1	0	0	1
Hap37	*4		C	C	G	G	C	C	C	G	C	T	G	A	A	C	G	G	C	G	G	C	A	T	C	G	G	A	G	C	7	0	0	7
Hap38	*4		C	C	G	G	C	C	C	G	C	T	G	A	A	C	G	G	C	G	G	C	A	T	C	G	G	A	C	C	0	2	0	2
Hap39	*4		C	C	G	G	C	C	C	G	C	T	G	A	A	C	A	G	C	C	A	C	A	T	C	G	G	A	G	C	0	2	0	2
Hap40	*4		C	C	G	G	C	C	C	G	C	C	G	A	A	C	G	G	C	C	A	C	A	T	C	G	G	A	G	C	0	1	0	1
Hap41	*4		C	C	G	G	C	C	C	G	C	T	G	A	A	C	G	G	C	G	G	C	A	T	C	G	A	A	C	C	0	7	0	7
Hap42	*4		C	C	G	G	C	C	T	G	C	T	G	A	A	C	G	G	C	C	A	C	A	T	C	G	G	A	C	C	2	3	0	5
Hap43	*4		C	C	G	G	A	C	C	G	C	T	G	A	A	C	G	G	C	C	A	C	A	T	C	G	G	A	G	C	1	1	0	2
Hap44	*4		C	C	G	G	C	C	C	G	C	T	G	A	A	C	G	G	C	C	A	C	A	T	C	G	G	A	C	C	5	8	0	13
Hap45	*4		C	C	G	G	C	C	C	G	C	T	G	A	A	C	G	G	C	C	A	C	A	T	C	G	G	G	C	C	0	3	1	4
Hap46	*4		C	C	G	G	C	C	C	G	C	T	G	A	A	C	G	G	C	C	A	C	A	T	C	G	A	A	G	C	0	4	7	11
Hap47	*4		C	C	G	G	C	C	C	G	C	T	G	A	A	C	G	G	C	C	A	C	A	T	C	G	A	A	C	C	2	0	2	4
Hap48	*4		C	C	G	G	C	C	T	G	C	T	A	A	A	C	G	G	C	C	A	C	A	C	C	G	G	A	C	C	0	0	2	2
Hap49	*4		C	C	G	A	C	C	C	G	C	T	G	A	A	C	G	G	C	C	A	C	A	T	C	G	G	A	G	C	0	0	1	1
Hap50	*4		G	C	G	G	C	C	C	G	C	T	G	A	A	C	G	G	C	C	A	C	A	T	C	G	G	A	G	C	0	0	1	1
Hap51	*4		C	C	G	G	C	C	C	G	C	T	A	A	A	C	G	G	C	C	A	C	A	C	C	G	G	A	C	C	0	0	3	3
Hap52	*4		C	C	G	G	C	C	C	G	C	T	A	A	A	C	G	G	C	C	A	C	A	T	C	G	G	A	C	C	0	0	1	1
Hap53	*4		C	C	G	G	C	C	C	G	C	T	G	A	A	C	G	G	C	C	A	C	A	T	C	G	G	A	G	C	19	17	16	52
Hap54	*10		C	C	G	G	C	C	C	G	C	T	A	G	A	C	G	G	C	C	A	C	A	T	C	G	G	A	G	C	0	1	0	1
Hap55	*10		C	C	G	G	C	C	C	G	C	T	A	G	A	C	G	G	T	C	A	C	A	T	C	G	G	A	G	C	0	1	0	1
Hap56	*10		C	C	G	G	C	C	C	G	C	T	G	G	A	C	G	G	C	C	A	C	A	T	C	G	G	A	C	C	0	1	0	1
Hap57	*10		C	C	G	G	C	C	C	G	C	T	G	G	A	C	G	G	C	C	A	C	A	T	C	G	A	A	G	C	0	1	0	1
Hap58	*10		C	C	G	G	C	C	C	G	C	T	G	G	A	C	G	G	C	C	A	C	A	T	C	G	G	A	G	C	2	6	9	17
Hap59	*10		C	C	G	G	C	C	C	G	C	T	G	G	A	C	G	G	T	C	A	C	A	T	C	G	G	A	G	C	4	2	8	14
Hap60	*10		C	C	G	G	C	C	C	G	C	T	G	G	A	C	G	G	T	C	A	C	A	T	C	G	G	G	G	C	0	0	4	4
Hap61	*22		G	C	G	A	C	A	C	G	C	T	A	G	A	G	A	G	C	C	A	C	A	C	T	G	G	A	G	C	1	0	2	3
Hap62	*34		G	C	G	G	C	A	C	G	T	T	A	G	A	G	G	G	C	C	A	T	A	C	C	G	G	A	G	C	2	0	0	2
Hap63	*34		G	C	G	G	C	A	C	G	T	T	A	G	A	G	G	G	C	C	A	C	A	C	C	G	G	A	G	C	0	0	2	2
Hap64	*34		G	C	G	A	C	A	C	G	T	T	A	G	A	G	G	G	C	C	A	C	A	C	C	G	G	A	G	C	0	1	1	2
Hap65	*35		C	T	A	A	C	C	C	G	T	T	A	G	A	C	G	G	C	C	A	C	A	C	C	A	G	A	G	C	2	2	0	4
Hap66	*39		C	C	G	G	C	C	C	G	C	T	A	G	A	C	G	G	C	C	A	C	A	C	C	G	G	A	G	C	0	1	0	1
Hap67	*39		C	C	G	A	C	C	C	G	C	T	A	G	A	C	A	G	C	C	A	C	A	C	C	G	G	A	G	C	0	0	1	1
Hap68	*39		C	C	A	A	C	C	C	G	C	T	A	G	A	C	G	G	C	C	A	C	A	C	C	G	G	A	G	C	0	0	1	1
Hap69	*39		C	T	A	A	C	C	C	G	C	T	A	G	A	C	G	G	C	C	A	C	A	C	C	G	G	A	G	C	3	0	3	6
Hap70	*41		C	C	G	G	C	C	C	A	T	T	A	G	A	C	G	G	C	C	A	C	A	C	C	G	G	A	G	C	1	0	0	1
Hap71	*41		C	C	G	A	C	C	C	A	T	T	A	G	A	C	G	G	C	C	A	C	A	C	C	G	G	A	G	C	2	0	0	2
Hap72	*41		C	T	A	A	C	C	C	A	T	T	A	G	A	C	G	G	C	C	A	C	G	C	C	G	G	A	G	C	4	0	0	4
Hap73	*41		C	T	A	A	C	C	C	A	T	C	A	G	A	C	G	A	C	C	A	C	A	C	C	G	G	A	G	T	1	0	0	1
Hap74	*41		C	C	G	A	C	C	C	A	T	C	A	G	A	C	G	G	C	C	A	C	A	C	C	G	G	A	G	C	1	0	0	1
Hap75	*41		C	C	G	G	C	C	C	A	T	T	A	G	A	C	A	G	C	C	A	C	A	C	C	G	G	A	G	C	1	0	0	1
Hap76	*41		C	C	A	A	C	C	C	A	T	T	A	G	A	C	G	G	C	C	A	C	A	C	C	G	G	A	G	C	2	6	0	8
Hap77	*41		C	C	A	A	C	C	C	A	T	C	A	G	A	C	G	G	C	C	A	C	A	C	C	G	G	A	G	T	0	2	0	2
Hap78	*41		C	C	A	A	C	C	C	A	T	C	A	G	A	C	G	G	C	C	A	T	A	C	C	G	G	A	G	T	0	1	0	1
Hap79	*41		C	T	A	A	C	C	C	A	T	T	A	G	A	C	G	G	C	C	A	C	A	C	C	G	G	A	G	T	0	3	0	3
Hap80	*41		C	T	A	A	C	C	C	A	T	T	A	G	A	C	G	G	C	C	A	C	G	C	C	G	G	A	G	T	2	1	0	3
Hap81	*41		C	T	A	A	C	C	C	A	T	T	A	G	A	C	A	G	C	C	A	C	A	C	T	G	G	A	G	C	0	2	0	2
Hap82	*41		C	T	A	A	C	C	C	A	T	C	A	G	A	C	G	G	C	C	A	C	A	C	C	G	G	A	G	C	5	3	0	8
Hap83	*41		C	T	A	A	C	C	C	A	T	C	A	G	A	C	G	G	C	C	A	C	A	C	C	G	G	A	G	T	0	6	0	6
Hap84	*41		C	T	A	A	C	C	C	A	T	C	A	G	A	C	A	G	C	C	A	C	A	C	T	G	G	A	G	C	0	1	0	1
Hap85	*41		C	C	A	A	C	C	C	A	T	T	A	G	A	C	A	G	C	C	A	C	A	C	C	G	G	A	G	C	0	0	1	1
Hap86	*41		C	T	A	A	C	C	C	A	T	T	A	G	A	C	G	G	C	C	A	C	A	C	C	G	G	A	G	C	13	18	10	41
Hap87	*41		C	T	A	A	C	C	C	A	T	T	A	G	A	C	G	G	C	C	A	T	A	C	C	G	G	A	G	C	0	0	1	1
Hap88	*41		C	C	G	A	C	C	C	A	T	T	A	G	A	C	A	G	C	C	A	C	A	C	C	G	G	A	G	C	0	0	1	1
Hap89	*65		C	C	G	G	C	C	C	G	T	T	G	G	A	C	G	G	C	C	A	C	A	T	C	G	G	A	G	C	0	1	0	1
Hap90	ndt		C	C	G	G	C	C	C	G	T	T	A	G	A	C	G	G	C	C	A	C	A	T	C	G	G	A	G	C	1	0	0	1
Hap91	ndt		G	C	G	A	C	A	C	A	T	T	A	G	A	G	G	G	C	C	A	C	A	C	C	G	G	A	G	T	2	0	0	2
Hap92	ndt		C	T	A	A	C	C	C	A	C	T	A	G	A	C	G	G	C	C	A	C	A	C	C	G	G	A	G	C	0	0	1	1
Hap93	ndt		C	T	A	A	C	C	C	A	C	T	A	G	A	C	G	G	C	C	A	C	A	C	C	G	G	G	G	T	0	0	1	1
